# Supplementary material for: Occurrence and Identification of Aspergillus Section Flavi in the Context of the Emergence of Aflatoxins in French Maize
Source: Toxins (Basel). 2018 Dec 7;10(12):525. doi: 10.3390/toxins10120525 (PMC6315360; doi:10.3390/toxins10120525)
Supplement: Supplementary file 1 [file toxins-10-00525-s001.xlsx]

## Sheet: table S1
Table S1. complete results of mycological examination of maize samples.
Samples reference	Fusarium	Acremonium	Verticillium	Alternaria	Cladosporium	Aspergillus						Penicillium	Absidia	Mucor	Rhizopus	Trichoderma	Total count (CFU/g)	Yeasts (/g)
	sp	sp	sp	sp	sp	section Aspergillus	section Flavi	section Nigri	section Circumdati	section Versicolores	section Wentii	sp	sp	mucedo	nigricans	sp
M611	1.0 x 105	1.0 x 104			1.0 x 103		1.0 x 104	1.0 x 102				6.0 x 103			1.0 x 102		1.3 x 105	3.0 x 103
M612	2.0 x 105	1.0 x 104			5.0 x 103		2.0 x 101	1.0 x 102				3.0 x 104		5.0 x 102	1.0 x 102		2.5 x 105
M613	5.0 x 104	1.0 x 104		1.0 x 102	1.0 x 103							2.0 x 103		4.0 x 102		1.0 x 102	6.4 x 104	1.0 x 104
M614	3.0 x 105	4.0 x 104			1.0 x 103							2.0 x 104		2.0 x 103	1.0 x 103		3.6 x 105	2.0 x 103
M615	4.0 x 105						2.0 x 104					2.0 x 104		2.0 x 103	1.0 x 102		4.4 x 105	1.0 x 104
M616	3.0 x 105	4.0 x 104			2.0 x 103							1.0 x 104		5.0 x 103			3.6 x 105	4.0 x 103
M617	2.0 x 105	2.0 x 103	2.0 x 103		2.0 x 103		2.0 x 102	2.0 x 102				2.0 x 104		5.0 x 102			2.3 x 105	1.0 x 103
M618	1.0 x 105	4.0 x 104			3.0 x 103							2.0 x 104		1.0 x 102	1.0 x 102	1.0 x 102	1.6 x 105	1.0 x 103
M619	3.0 x 104	1.0 x 104	1.0 x 103									3.0 x 104		1.0 x 102	2.0 x 103		7.3 x 104	1.0 x 104
M620	2.0 x 104	2.0 x 103			1.0 x 103							4.0 x 104		7.0 x 103			7.0 x 104
M621	1.0 x 103	1.0 x 103			3.0 x 103							5.0 x 102		6.0 x 103			1.2 x 104	4.0 x 104
M622	2.0 x 104	4.0 x 104			2.0 x 103		1.0 x 103	1.0 x 103				5.0 x 103			1.0 x 102		6.9 x 104	2.0 x 104
M623	2.0 x 105	5.0 x 104			4.0 x 103			1.0 x 102				5.0 x 103			2.0 x 102		2.6 x 105	2.0 x 104
M624	7.0 x 104		1.0 x 104		2.0 x 103							3.0 x 104		3.0 x 102	1.0 x 102		1.1 x 105	1.0 x 103
M625	2.0 x 105	1.0 x 105			1.0 x 102		2.0 x 104	2.0 x 103				2.0 x 106		1.0 x 103	1.0 x 103		2.3 x 106
M626	5.0 x 105	3.0 x 105					1.0 x 102	2.0 x 104				4.0 x 105	1.0 x 103	1.0 x 104	1.0 x 103		1.2 x 106	3.0 x 104
M627	1.0 x 104				7.0 x 103	4.0 x 103	2.0 x 103	1.0 x 102				7.0 x 104					9.3 x 104
M628	1.0 x 104	3.0 x 104			1.0 x 103	1.0 x 103	6.0 x 102	1.0 x 103				8.0 x 104			1.0 x 103		1.2 x 105
M629	2.0 x 104	2.0 x 104			5.0 x 103		1.0 x 103	5.0 x 103				3.0 x 104			1.0 x 103		8.2 x 104	2.0 x 104
M630	3.0 x 104	5.0 x 104			1.0 x 103							3.0 x 104		7.0 x 102	1.0 x 102		1.1 x 105	1.0 x 103
M631	3.0 x 105				1.0 x 102							2.0 x 104		2.0 x 102	1.0 x 102		3.2 x 105	1.0 x 104
M632	3.0 x 105						1.0 x 103	1.0 x 103				2.0 x 104					3.2 x 105
M633	4.0 x 105	2.0 x 105			1.0 x 102		1.0 x 102	2.0 x 103				2.0 x 104		2.0 x 104			6.4 x 105	1.0 x 104
M634	6.0 x 104	1.0 x 104			1.0 x 103							4.0 x 103			1.0 x 102		7.5 x 104	1.0 x 104
M635	2.0 x 104	5.0 x 103						1.0 x 102				5.0 x 103			1.0 x 102		3.0 x 104
M636	4.0 x 104				1.0 x 104			2.0 x 102				8.0 x 103		1.0 x 103	1.0 x 103		6.0 x 104	4.0 x 103
M637	2.0 x 105				6.0 x 103			1.0 x 103				4.0 x 104		3.0 x 103		1.0 x 104	2.6 x 105
M638	1.0 x 105						9.0 x 104	7.0 x 104				4.0 x 104	1.0 x 104	2.0 x 104	1.0 x 103		3.3 x 105
M639	2.0 x 104	2.0 x 104			4.0 x 103		1.0 x 102					2.0 x 102			1.0 x 103		4.5 x 104	1.0 x 104
M640	2.0 x 106	2.0 x 105			2.0 x 104		1.0 x 105	7.0 x 104				1.0 x 105		2.0 x 104			2.5 x 106
M641	3.0 x 104			2.0 x 102	3.0 x 102		2.0 x 102	3.0 x 102				1.0 x 103		6.0 x 103			3.8 x 104	1.0 x 104
M642	3.0 x 104	3.0 x 104			4.0 x 102	1.0 x 102	1.0 x 102	1.0 x 102				1.0 x 103		6.0 x 103	1.0 x 103		6.9 x 104	4.0 x 104
M643	2.0 x 104	1.0 x 104					1.0 x 102					5.0 x 102		1.0 x 103			3.2 x 104	2.0 x 103
M644	4.0 x 105					2.0 x 103	2.0 x 102	1.0 x 102				5.0 x 103	1.0 x 101	1.0 x 103	1.0 x 102		4.1 x 105
M645	7.0 x 105	3.0 x 104			1.0 x 103		2.0 x 104	1.0 x 101		2.0 x 104		1.0 x 103		2.0 x 103			7.7 x 105
M646	4.0 x 104	2.0 x 104					3.0 x 102					3.0 x 103		4.0 x 103	1.0 x 101		6.7 x 104	4.0 x 103
M647	2.0 x 105					1.0 x 102	6.0 x 103	5.0 x 101				3.0 x 104	1.0 x 102	4.0 x 103			2.4 x 105	2.0 x 104
M648	2.0 x 105						7.0 x 102	2.0 x 101	1.0 x 101			1.0 x 104		5.0 x 102			2.1 x 105	1.0 x 103
M649	1.0 x 104						2.0 x 103	9.0 x 102				8.0 x 102		3.0 x 102	1.0 x 102		1.4 x 104	1.0 x 103
M650	2.0 x 105	1.0 x 104					1.1 x 104	4.0 x 102				1.0 x 104	3.0 x 103	1.0 x 103	1.0 x 103	1.0 x 103	2.4 x 105	1.0 x 104
M651	2.0 x 105	2.0 x 104			1.0 x 102	5.0 x 103	3.0 x 104	1.0 x 103			1.0 x 103	1.0 x 104			1.0 x 102		2.7 x 105
M652	2.0 x 104						4.0 x 103	4.0 x 103				1.0 x 103	2.0 x 102	3.0 x 103	1.0 x 102		3.2 x 104	1.0 x 103
M653	1.0 x 104	1.0 x 104					3.0 x 102	4.0 x 102				1.0 x 103	1.0 x 102	2.0 x 102	1.0 x 102		2.2 x 104	1.0 x 103
Lines in green: AF+ field samples; Lines in white: AF- field samples; lines in Grey: silo samples.

## Sheet: table S2
Table S2. Toxigenic potential of Aspergillus section Falvi strains and contamination of corresponding samples with Afs and CPA.
Field Samples (33 strains)
Strains							Samples
Strains Reference	Toxins Production on Culture Medium					Identification	Strain Count in Sample (CFU/g)	AFs (µg/kg)	CPA (µg/kg)
	AFB1 (µg/PD)	AFB2 (µg/PD)	AFG1 (µg/PD)	AFG2 (µg/PD)	ACP (µg/PD)
G611	0.7 ± 0.1	ND	ND	ND	417.6 ± 39.6	A. flavus	1.0 x 104	1,5	ND
G612	0.3 ± 0.1	ND	ND	ND	421.2 ± 3	A. flavus	2.0 x 101	ND	ND
G615	ND	ND	ND	ND	<LOQ	A. flavus	2.0 x 104	ND	ND
G617	868.4 ± 27.6	26.2 ± 3.4	ND	ND	217.6 ± 41.4	A. flavus	2.0 x 102	ND	ND
G622Rb	ND	ND	ND	ND	ND	A. flavus	3.0 x 102	0,3	ND
G622Rc	83.5 ± 4.3	<LOQ	179.8 ± 34.3	6.3 ± 0.2	ND	A. parasiticus	4.0 x 102
G622Rd	160.4 ± 5.9	<LOQ	224 ± 9.9	10.9 ± 0.2	ND	A. parasiticus	3.0 x 102
G625Ra	ND	ND	ND	ND	ND	A. flavus	1.0 x 104	15,3	13
G625Rf	ND	ND	ND	ND	ND	A. flavus	1.0 x 104
G626	ND	ND	ND	ND	<LOQ	A. flavus	1.0 x 102	ND	ND
G627	ND	ND	ND	ND	<LOQ	A. flavus	2.0 x 103	ND	ND
G628Ra	192.1 ± 9.8	++	104.3 ± 16.2	6.8 ± 0.1	ND	A. parasiticus	2.0 x 102	2,6	ND
G628Rb	ND	ND	ND	ND	<LOQ	A. flavus	1.0 x 102
G628Rc	ND	ND	ND	ND	<LOQ	A. flavus	1.0 x 102
G628Rd	ND	ND	ND	ND	ND	A. flavus	2.0 x 102
G629Ra	ND	ND	ND	ND	231.1 ± 69.2	A. flavus	1.0 x 102	1,2	ND
G629Rb	18.9 ± 4.8	ND	ND	ND	593.4 ± 70.3	A. flavus	4.0 x 102
G629Rc	ND	ND	ND	ND	<LOQ	A. flavus	5.0 x 102
G632a	ND	ND	ND	ND	<LOQ	A. flavus	1.0 x 102	ND	ND
G632b	232.4 ± 24.5	< SD	396.3 ± 63.6	ND	ND	A. parasiticus	1.0 x 102
G632c	ND	ND	ND	ND	ND	A. parasiticus	8.0 x 102
G633	35.9 ± 2.4	ND	ND	ND	433.2 ± 14.8	A. flavus	1.0 x 102	ND	ND
G638a	ND	ND	ND	ND	<LOQ	A. flavus	2.0 x 104	50,8	ND
G638b	383.9 ± 76	276.9 ± 20.9	368.1 ± 33.3	210.4 ± 10.4	ND	A. parasiticus	2.0 x 104
G638e	ND	ND	ND	ND	328.8 ± 22	A. flavus	2.0 x 104
G638g	ND	ND	ND	ND	<LOQ	A. flavus	3.0 x 104
G639	14.1 ± 18.2	ND	401.3 ±117.5	ND	ND	A. parasiticus	1.0 x 102	ND	ND
G640a	309.5 ± 16.8	<LOQ	172 ±14.3	<LOQ	ND	A. parasiticus	1.0 x 104	70	90
G640b	781.6 ± 79.8	38.5 ± 3.6	ND	ND	195.1 ± 24	A. flavus	1.0 x 104
G640c	ND	ND	ND	ND	487.6 ± 28.4	A. flavus	2.0 x 104
G640d	10.9 ± 1.1	ND	ND	ND	328.7 ± 3.8	A. flavus	6.0 x 104
G641a	7.6 ± 3.1	ND	ND	ND	257.1 ± 5.3	A. flavus	1.0 x 102	ND	ND
G641b	ND	ND	ND	ND	ND	A. parasiticus	1.0 x 102
Silo Samples (34 strains)
G642Ra	25.5 ± 4.8	ND	ND	ND	256.2 ± 208	A. flavus	1.0 x 102	0,8	ND
G643Ra	ND	ND	ND	ND	134.8 ± 22.1	A. flavus	5.0 x 101	7,9	18
G643Rb	136.7 ± 0.9	<LOQ	107.2 ± 10.4	<LOQ	ND	A. parasiticus	5.0 x 101
G644a	ND	ND	ND	ND	ND	A. flavus	1.0 x 102	0,6	ND
G644b	43.1 ± 3.6	ND	124.6 ± 2.4	5.1 ± 0.2	ND	A. parasiticus	1.0 x 102
G645a	25.5 ± 2.2	ND	ND	ND	102.5 ± 26.4	A. flavus	2.0 x 104	3,5	21
G646a	ND	ND	ND	ND	121 ± 0.1	A. flavus	1.0 x 102	2,6	ND
G646b	ND	ND	ND	ND	84.6 ± 10.8	A. flavus	2.0 x 102
G647Ra	5.5 ± 2.9	ND	ND	ND	265.2 ± 47	A. flavus	3.0 x 103	1,5	44
G647Rb	ND	ND	ND	ND	ND	A. flavus	2.0 x 103
G647Rc	129.8 ± 35.1	59.3 ±24.6	215.5 ± 59.9	406 ± 95	ND	A. parasiticus	5.0 x 102
G647Re	20.1 ±1.2	ND	ND	ND	233.8 ± 7.2	A. flavus	5.0 x 102
G648a	ND	ND	ND	ND	ND	A. flavus	6.0 x 102	4,8	ND
G648b	127.9 ± 3.6	ND	263.3 ± 2.4	15.4 ± 1.3	ND	A. parasiticus	1.0 x 102
G649a	9.1 ± 3.4	ND	12.7 ± 4.6	ND	ND	A. parasiticus	5.0 x 102	0,6	ND
G649b	65.6 ± 10.6	ND	114.2 ± 20.1	4.7 ± 0.1	ND	A. parasiticus	2.0 x 102
G649c	45.9 ± 5	ND	ND	ND	ND	A. flavus	8.0 x 102
G649d	ND	ND	ND	ND	245.4 ± 17.9	A. flavus	2.0 x 102
G649e	ND	ND	ND	ND	78.8 ± 0.3	A. flavus	2.0 x 102
G649f	ND	ND	ND	ND	ND	A. flavus	1.0 x 102
G650a	ND	ND	ND	ND	114.4 ± 8.4	A. flavus	1.0 x 104	6,6	ND
G650d	81.8 ± 19.4	ND	121.3 ± 38.2	4.6 ± 4.3	ND	A. parasiticus	1.0 x 103
G651a	44.5 ± 11.2	ND	52.8 ± 16.4	1.0 ± 0.2	ND	A. parasiticus	2.0 x 104	13,3	ND
G651b	ND	ND	ND	ND	ND	A. flavus	5.0 x 103
G651c	ND	ND	ND	ND	45.2 ± 22.7	A. tamarii	1.0 x 103
G651d	1138.3 ± 104.2	< LOQ	72.2 ± 1.1	7.9 ± 0.5	164.2 ± 11.3	A. minisclerotigenes	1.0 x 102
G651e	ND	ND	ND	ND	ND	A. parasiticus	1.0 x 103
G651f	ND	ND	ND	ND	ND	A. flavus	3.0 x 103
G652a	ND	ND	ND	ND	58.6 ± 7.6	A. flavus	2.0 x 103	0,5	ND
G652 b	82.1 ± 30.4	ND	55.4 ± 21.4	1.8 ± 0.3	ND	A. parasiticus	5.0 x 102
G652c	ND	ND	ND	ND	ND	A. flavus	5.0 x 102
G652e	ND	ND	ND	ND	253.9 ± 7.6	A. flavus	1.0 x 103
G653a	8.7 ± 1.4	ND	ND	ND	491.1 ± 84.2	A. flavus	2.0 x 102	0,7	ND
G653b	ND	ND	ND	ND	152.3 ± 49.9	A. flavus	1.0 x 102
ND: not detected; < LOQ: inferior to limit of quantification; PD: Petri Dish.
